# Supplementary material for: Temporal dynamics of oropharyngeal microbiome among SARS-CoV-2 patients reveals continued dysbiosis even after Viral Clearance
Source: NPJ Biofilms Microbiomes. 2022 Aug 24;8:67. doi: 10.1038/s41522-022-00330-y (PMC9400563; doi:10.1038/s41522-022-00330-y)
Supplement: Supplementary file 2 — Supplementary table 1 [file 41522_2022_330_MOESM2_ESM.xlsx]

## Sheet: Supplementary Table 1
Supplementary Table 1: Detailed Demographic and Clinical Characteristics of Cases and Healthy Controls
Sl No	ID	Age	Sex	RT PCR Positive	Clinical Status	Clinical Symptoms	Fever	Cough	Low SpO2	External oxygen supplement	Comorbidity	Charlson Comorbidity Index	Diabetes	Hypertension	Antibiotic usage	Duration of antibiotic therapy
1	Cov11_D1	59	M	Yes	Mild	Cough, Cold, Fever	Yes	Yes	No	None	No comorbidity	1	No	No	No	NA
	Cov11_D15			Yes	Asymptomatic	Asymptomatic	No	No	No	None					Doxycycline 100mg	5 days
	Cov11_D30			Yes	Asymptomatic	Asymptomatic	No	No	No	None					No	NA
															No	NA
2	Cov12_D1	21	M	Yes	Mild	Cough, Cold, Fever	Yes	Yes	No	None	No comorbidity	0	No	No	No	NA
	Cov12_D15			Yes	Asymptomatic	Asymptomatic	No	No	No	None					Doxycycline 100mg	5 days
	Cov12_D30			Yes	Asymptomatic	Asymptomatic	No	No	No	None					No	NA
															No	NA
3	Cov13_D1	64	M	Yes	Severe	Cough, Cold, Fever, Sore throat, SPO2<90%	Yes	Yes	Yes	Nasal Cannula	Diabetes, Hypertension, One kidney damaged, water retention in lung, Cholesterol high	7	Yes	Yes	No	NA
	Cov13_D15			Yes	Moderate	Cough, Cold,	No	Yes	No	None					No	NA
	Cov13_D30			Yes	Mild	Cough	No	Yes	No	None					No	NA
															No	NA
4	Cov14_D1	55	F	Yes	Severe	Cough, Cold, Fever, SPO2<90%	Yes	Yes	Yes	Nasal Canula	No comorbidity	1	No	No	No	NA
	Cov14_D15			Yes	Moderate	Cough, Cold, Fever	Yes	Yes	No	None					No	NA
	Cov14_D30			Yes	Mild	Cough	No	Yes	No	None					No	NA
															No	NA
5	Cov15_D1	28	F	Yes	Mild	Cough, Fever	Yes	Yes	No	None	No comorbidity	0	No	No	No	NA
	Cov15_D15			Yes	Mild	Dry Cough	No	Yes	No	None					No	NA
	Cov15_D30			No	Mild	Dry Cough	No	Yes	No	None					No	NA
															No	NA
6	Cov16_D1	24	F	Yes	Mild	Cough, Fever	Yes	Yes	No	None	No comorbidity	0	No	No	No	NA
	Cov16_D15			Yes	Moderate	Dry Cough	No	Yes	No	None					No	NA
	Cov16_D30			Yes	Mild	Dry Cough	No	Yes	No	None					No	NA
															No	NA
7	Cov17_D1	21	F	Yes	Mild	Cough, Fever	Yes	Yes	No	None	No comorbidity	0	No	No	No	NA
	Cov17_D15			Yes	Mild	Dry Cough	No	Yes	No	None					No	NA
	Cov17_D30			No	Mild	Cough	No	Yes	No	None					No	NA
															No	NA
8	Cov18_D1	62	M	Yes	Moderate	Cold, Fever	Yes	No	No	None	Diabetes, Hypertension	4	Yes	Yes	No	NA
	Cov18_D15			Yes	Mild	Cold	No	No	No	None					Azithromycin 500mg	5 days
	Cov18_D30			No	Asymptomatic	Asymptomatic	No	No	No	None					No	NA
															No	NA
9	Cov19_D1	60	F	Yes	Severe	Cold, Fever, Sore throat , Cough SPO2<90%	Yes	Yes	Yes	Nasal Canula	Diabetes	3	Yes	No	Doxycycline 100mg	5 days
	Cov19_D15			Yes	Moderate	Cold	No	No	No	None					Azithromycin 500mg	3 days after completion of Doxycycline dose
	Cov19_D30			Yes	Asymptomatic	Asymptomatic	No	No	No	None					No	NA
															No	NA
10	Cov7_D1	30	F	Yes	Moderate	Cough, Cold, Fever	No	Yes	No	None	No comorbidity	0	No	No	No	NA
	Cov7_D15			Yes	Asymptomatic	Asymptomatic	No	No	No	None					No	NA
	Cov7_D30			No	Asymptomatic	Asymptomatic	No	No	No	None					No	NA
															No	NA
11	Cov8_D1	54	F	Yes	Moderate	Cough, Cold, Fever	No	Yes	No	None	No comorbidity	1	No	No	No	NA
	Cov8_D15			Yes	Asymptomatic	Asymptomatic	No	No	No	None					Doxycycline 100mg	5 days
	Cov8_D30			Yes	Asymptomatic	Asymptomatic	No	No	No	None					No	NA
															No	NA
12	Cov4_D1	31	F	Yes	Mild	Cough, Cold, Fever,Loss of smell and taste, weakness	Yes	Yes	No	None	No Comorbidity	0	No	No	No	NA
	Cov4_D15			Yes	Mild	Dry Cough	No	Yes	No	None					No	NA
	Cov4_D30			No	Asymptomatic	Asymptomatic	No	No	No	None					No	NA
															No	NA
13	Cov2_D1	28	F	Yes	Severe	Cough, Cold, Fever, Headache, Sore throat, Loss of smell and taste, weakness	Yes	Yes	Yes	Nasal Canula	No Comorbidity	0	No	No	No	NA
	Cov2_D15			Yes	Moderate	Dry Cough, Cold, Loss of smell and taste, weakness	No	Yes	No	BiPAP					Doxycycline 100mg	5 days
	Cov2_D30			Yes	Mild	Dry Cough	No	Yes	No	None					No	NA
															No	NA
14	Cov20_D1	59	M	Yes	Severe	Cough, Cold, Fever, Sore throat, Breathelessness, SPO2<90%	Yes	Yes	Yes	Nasal Canula	Hypertension	2	No	Yes	Doxycycline 100mg	5 days
	Cov20_D15			Yes	Severe	Cough, Cold, SPO2<90%	No	Yes	Yes	BiPAP					Azithromycin 500mg	3 days after completion of Doxycycline dose
	Cov20_D30			Yes	Moderate	Cough, Cold	No	Yes	No	BiPAP					No	NA
															No	NA
15	Cov3_D1	30	M	Yes	Mild	Cough, Cold, Fever, Loss of smell and taste	Yes	Yes	No	None	No Comorbidity	0	No	No	No	NA
	Cov3_D15			Yes	Asymptomatic	Asymptomatic	No	No	No	None					No	NA
	Cov3_D30			No	Asymptomatic	Asymptomatic	No	No	No	None					No	NA
															No	NA
16	Cov5_D1	34	M	Yes	Moderate	Light Cough, Positive during 1st Wave too.	No	Yes	No	None	Diabetes	1	Yes	No	No	NA
	Cov5_D15			Yes	Asymptomatic	Asymptomatic	No	No	No	None					Doxycycline 100mg	5 days
	Cov5_D30			Yes	Asymptomatic	Asymptomatic	No	No	No	None					No	NA
															No	NA
17	Cov6_D1	22	M	Yes	Mild	Cough, Cold, Fever	Yes	Yes	No	None	No comorbidity	0	No	No	No	NA
	Cov6_D15			Yes	Asymptomatic	Asymptomatic	No	No	No	None					No	NA
	Cov6_D30			No	Asymptomatic	Asymptomatic	No	No	No	None					No	NA
															No	NA
18	Cov1_D1	30	M	Yes	Severe	Cough, Cold, Fever, Headache, Sore throat, Loss of smell and taste, weakness, SPO2<90%	Yes	Yes	Yes	Nasal Canula	No Comorbidity	0	No	No	No	NA
	Cov1_D15			Yes	Moderate	Dry Cough, Cold, Loss of smell and taste, weakness	No	Yes	No	None					Doxycycline 100mg	5 days
	Cov1_D30			Yes	Mild	Dry Cough, weakness	No	Yes	No	None					No	NA
															No	NA
19	Cov10_D1	55	M	Yes	Severe	Cough, Cold, Fever, SPO2<90%	Yes	Yes	Yes	Nasal Canula	Prediabetic	2	Yes	No	No	NA
	Cov10_D15			Yes	Moderate	Cough, Cold	No	Yes	No	None					Doxycycline 100mg	5 days
	Cov10_D30			Yes	Asymptomatic	Asymptomatic	No	No	No	None					No	NA
															No	NA
20	Cov9_D1	24	F	Yes	Mild	Cough, Cold, Fever	Yes	Yes	No	None	No comorbidity	0	No	No	No	NA
	Cov9_D15			Yes	Asymptomatic	Asymptomatic	No	No	No	None					Doxycycline 100mg	5 days
	Cov9_D30			No	Asymptomatic	Asymptomatic	No	No	No	None					No	NA
															No	NA
21	HC1	45	M	No	Healthy	NA	No	No	No	None	NA	0	No	No	No	No
22	HC2	53	M	No	Healthy	NA	No	No	No	None	NA	0	No	No	No	No
23	HC3	23	M	No	Healthy	NA	No	No	No	None	NA	0	No	No	No	No
24	HC4	29	F	No	Healthy	NA	No	No	No	None	NA	0	No	No	No	No
25	HC5	37	F	No	Healthy	NA	No	No	No	None	NA	0	No	No	No	No
26	HC6	29	F	No	Healthy	NA	No	No	No	None	NA	0	No	No	No	No
27	HC7	51	M	No	Healthy	NA	No	No	No	None	NA	0	No	No	No	No
28	HC8	55	M	No	Healthy	NA	No	No	No	None	NA	0	No	No	No	No
29	HC9	29	M	No	Healthy	NA	No	No	No	None	NA	0	No	No	No	No
30	HC10	44	F	No	Healthy	NA	No	No	No	None	NA	0	No	No	No	No
