# Supplementary material for: Temporal dynamics of oropharyngeal microbiome among SARS-CoV-2 patients reveals continued dysbiosis even after Viral Clearance
Source: NPJ Biofilms Microbiomes. 2022 Aug 24;8:67. doi: 10.1038/s41522-022-00330-y (PMC9400563; doi:10.1038/s41522-022-00330-y)
Supplement: Supplementary file 3 — Supplementary table 2 [file 41522_2022_330_MOESM3_ESM.xlsx]

## Sheet: Supplementary Table 2
Supplementary Table 2: Genus specific OTUs of both cases and controls in all the time points (Day 1, Day 15 and Day 30)
Index	ID	Age	Sex	Day	Ct-value	D_0__Archaea;D_1__Euryarchaeota;D_2__Methanobacteria;D_3__Methanobacteriales;D_4__Methanobacteriaceae;D_5__Methanobrevibacter	D_0__Bacteria;D_1__Acidobacteria;D_2__Acidobacteriia;D_3__Solibacterales;D_4__Solibacteraceae (Subgroup 3);D_5__Bryobacter	D_0__Bacteria;D_1__Actinobacteria;D_2__Actinobacteria;D_3__Actinomycetales;D_4__Actinomycetaceae;D_5__Actinomyces	D_0__Bacteria;D_1__Actinobacteria;D_2__Actinobacteria;D_3__Actinomycetales;D_4__Actinomycetaceae;D_5__Arcanobacterium	D_0__Bacteria;D_1__Actinobacteria;D_2__Actinobacteria;D_3__Actinomycetales;D_4__Actinomycetaceae;D_5__Mobiluncus	D_0__Bacteria;D_1__Actinobacteria;D_2__Actinobacteria;D_3__Actinomycetales;D_4__Actinomycetaceae;D_5__Varibaculum	D_0__Bacteria;D_1__Actinobacteria;D_2__Actinobacteria;D_3__Bifidobacteriales;D_4__Bifidobacteriaceae;D_5__Bifidobacterium	D_0__Bacteria;D_1__Actinobacteria;D_2__Actinobacteria;D_3__Bifidobacteriales;D_4__Bifidobacteriaceae;D_5__Gardnerella	D_0__Bacteria;D_1__Actinobacteria;D_2__Actinobacteria;D_3__Bifidobacteriales;D_4__Bifidobacteriaceae;D_5__Scardovia	D_0__Bacteria;D_1__Actinobacteria;D_2__Actinobacteria;D_3__Corynebacteriales;D_4__Corynebacteriaceae;D_5__Corynebacterium	D_0__Bacteria;D_1__Actinobacteria;D_2__Actinobacteria;D_3__Corynebacteriales;D_4__Corynebacteriaceae;D_5__Corynebacterium 1	D_0__Bacteria;D_1__Actinobacteria;D_2__Actinobacteria;D_3__Corynebacteriales;D_4__Corynebacteriaceae;__	D_0__Bacteria;D_1__Actinobacteria;D_2__Actinobacteria;D_3__Corynebacteriales;D_4__Mycobacteriaceae;D_5__Mycobacterium	D_0__Bacteria;D_1__Actinobacteria;D_2__Actinobacteria;D_3__Corynebacteriales;D_4__Nocardiaceae;D_5__Gordonia	D_0__Bacteria;D_1__Actinobacteria;D_2__Actinobacteria;D_3__Corynebacteriales;D_4__Nocardiaceae;D_5__Rhodococcus	D_0__Bacteria;D_1__Actinobacteria;D_2__Actinobacteria;D_3__Corynebacteriales;D_4__Nocardiaceae;D_5__Williamsia	D_0__Bacteria;D_1__Actinobacteria;D_2__Actinobacteria;D_3__Micrococcales;D_4__Brevibacteriaceae;D_5__Brevibacterium	D_0__Bacteria;D_1__Actinobacteria;D_2__Actinobacteria;D_3__Micrococcales;D_4__Cellulomonadaceae;D_5__Oerskovia	D_0__Bacteria;D_1__Actinobacteria;D_2__Actinobacteria;D_3__Micrococcales;D_4__Cellulomonadaceae;__	D_0__Bacteria;D_1__Actinobacteria;D_2__Actinobacteria;D_3__Micrococcales;D_4__Dermabacteraceae;D_5__Dermabacter	D_0__Bacteria;D_1__Actinobacteria;D_2__Actinobacteria;D_3__Micrococcales;D_4__Dermacoccaceae;D_5__Kytococcus	D_0__Bacteria;D_1__Actinobacteria;D_2__Actinobacteria;D_3__Micrococcales;D_4__Dermatophilaceae;D_5__uncultured	D_0__Bacteria;D_1__Actinobacteria;D_2__Actinobacteria;D_3__Micrococcales;D_4__Microbacteriaceae;D_5__Agromyces	D_0__Bacteria;D_1__Actinobacteria;D_2__Actinobacteria;D_3__Micrococcales;D_4__Microbacteriaceae;D_5__Microbacterium	D_0__Bacteria;D_1__Actinobacteria;D_2__Actinobacteria;D_3__Micrococcales;D_4__Microbacteriaceae;D_5__Pseudoclavibacter	D_0__Bacteria;D_1__Actinobacteria;D_2__Actinobacteria;D_3__Micrococcales;D_4__Microbacteriaceae;__	D_0__Bacteria;D_1__Actinobacteria;D_2__Actinobacteria;D_3__Micrococcales;D_4__Micrococcaceae;D_5__Arthrobacter	D_0__Bacteria;D_1__Actinobacteria;D_2__Actinobacteria;D_3__Micrococcales;D_4__Micrococcaceae;D_5__Glutamicibacter	D_0__Bacteria;D_1__Actinobacteria;D_2__Actinobacteria;D_3__Micrococcales;D_4__Micrococcaceae;D_5__Kocuria	D_0__Bacteria;D_1__Actinobacteria;D_2__Actinobacteria;D_3__Micrococcales;D_4__Micrococcaceae;D_5__Micrococcus	D_0__Bacteria;D_1__Actinobacteria;D_2__Actinobacteria;D_3__Micrococcales;D_4__Micrococcaceae;D_5__Rothia	D_0__Bacteria;D_1__Actinobacteria;D_2__Actinobacteria;D_3__Micrococcales;D_4__Micrococcaceae;D_5__Yaniella	D_0__Bacteria;D_1__Actinobacteria;D_2__Actinobacteria;D_3__Micrococcales;D_4__Micrococcaceae;__	D_0__Bacteria;D_1__Actinobacteria;D_2__Actinobacteria;D_3__Micrococcales;D_4__Micrococcales Incertae Sedis;D_5__Timonella	D_0__Bacteria;D_1__Actinobacteria;D_2__Actinobacteria;D_3__Micrococcales;D_4__Sanguibacteraceae;D_5__Sanguibacter	D_0__Bacteria;D_1__Actinobacteria;D_2__Actinobacteria;D_3__Micrococcales;__;__	D_0__Bacteria;D_1__Actinobacteria;D_2__Actinobacteria;D_3__Propionibacteriales;D_4__Nocardioidaceae;D_5__Aeromicrobium	D_0__Bacteria;D_1__Actinobacteria;D_2__Actinobacteria;D_3__Propionibacteriales;D_4__Nocardioidaceae;D_5__Marmoricola	D_0__Bacteria;D_1__Actinobacteria;D_2__Actinobacteria;D_3__Propionibacteriales;D_4__Nocardioidaceae;D_5__Nocardioides	D_0__Bacteria;D_1__Actinobacteria;D_2__Actinobacteria;__;__;__	D_0__Bacteria;D_1__Actinobacteria;D_2__Coriobacteriia;D_3__Coriobacteriales;D_4__Atopobiaceae;D_5__Atopobium	D_0__Bacteria;D_1__Actinobacteria;D_2__Coriobacteriia;D_3__Coriobacteriales;D_4__Atopobiaceae;D_5__Coriobacteriaceae UCG-002	D_0__Bacteria;D_1__Actinobacteria;D_2__Coriobacteriia;D_3__Coriobacteriales;D_4__Atopobiaceae;D_5__Libanicoccus	D_0__Bacteria;D_1__Actinobacteria;D_2__Coriobacteriia;D_3__Coriobacteriales;D_4__Atopobiaceae;D_5__Olsenella
S_01	Cov1_D1_A	30	M	1	23.23	0	0	0	0	3	0	592	0	0	0	0	0	0	0	113	22	0	21	0	0	0	0	0	0	0	14	184	0	0	0	6	0	2	7	10	0	0	0	60	0	0	0	0	0
S_02	Cov2_D1_A	28	F	1	15.15	0	0	0	0	0	0	710	70	0	0	0	0	0	0	427	12	0	0	0	0	0	0	0	0	0	0	81	19	0	0	3	0	0	11	83	0	0	0	26	0	91	0	0	0
S_03	Cov3_D1_B	30	M	1	26.26	0	0	0	0	0	0	557	232	0	0	0	0	0	0	0	0	0	0	0	0	0	0	0	0	0	0	0	0	0	0	0	0	0	0	0	0	0	0	0	0	67	0	0	0
S_05	Cov5_D1_A	34	M	1	20.2	0	0	10	0	0	0	572	196	0	0	37	0	0	0	0	0	0	0	0	4	0	0	0	0	0	0	0	0	0	0	0	0	0	0	0	0	0	0	0	0	117	0	0	0
S_06	Cov6_D1_B	22	M	1	27.28	0	0	0	2	0	0	701	424	0	0	55	0	0	0	0	0	6	0	0	0	0	0	0	0	0	0	0	0	0	0	0	0	0	0	0	0	0	0	0	0	467	0	0	0
S_07	Cov7_D1_B	30	F	1	26.27	0	0	26	0	11	0	476	252	0	0	6	0	0	0	0	0	0	0	0	0	0	0	0	0	0	0	9	0	0	0	13	0	0	0	0	0	0	0	0	0	501	0	0	0
S_08	Cov8_D1_A	54	F	1	26.26	0	0	0	0	0	0	223	12	0	0	0	0	0	0	0	0	0	0	0	0	0	0	0	0	0	0	5	0	0	0	0	0	0	0	0	0	0	0	0	0	0	0	0	0
S_09	Cov9_D1_B	24	F	1	21.21	0	0	0	0	0	0	535	0	0	0	0	0	0	6	103	0	0	18	0	0	0	0	0	0	0	15	137	25	0	0	0	0	2	10	0	0	0	0	54	0	0	0	8	36
S_10	Cov10_D1_A	55	M	1	30.3	0	0	0	0	0	0	655	58	0	0	4	0	0	0	323	17	0	0	0	0	0	0	0	0	0	0	81	17	0	0	3	0	0	14	75	0	0	0	21	0	57	0	0	27
S_11	Cov11_D1_B	59	M	1	18.18	0	0	0	0	0	0	576	163	0	0	0	0	0	0	0	0	0	0	0	0	2	0	0	0	0	0	0	0	0	0	0	0	0	0	0	0	0	0	0	0	54	0	0	25
S_12	Cov12_D1_B	21	M	1	27.27	0	0	4	0	7	0	587	49	0	0	2	0	0	0	0	0	0	0	0	0	0	0	0	0	0	9	0	0	0	0	0	0	0	0	0	0	0	0	0	0	0	0	13	27
S_13	Cov13_D1_A	64	M	1	24.25	0	0	0	0	0	0	613	172	0	0	35	0	0	0	0	0	0	0	0	0	0	0	0	0	0	7	0	0	0	0	0	0	0	0	0	0	0	0	0	0	101	0	0	28
S_14	Cov14_D1_A	55	F	1	18.18	0	0	4	0	0	0	719	424	0	0	54	0	0	0	0	0	11	0	0	0	0	0	0	0	0	0	0	0	0	0	0	0	0	0	0	0	0	0	0	0	365	0	7	25
S_15	Cov15_D1_B	28	F	1	20.21	0	0	18	0	9	0	359	143	0	0	3	0	0	0	0	0	0	0	0	0	0	0	0	0	0	0	0	0	0	0	0	0	0	0	0	0	0	0	0	0	303	0	0	16
S_16	Cov16_D1_B	24	F	1	26.25	0	0	0	0	0	0	184	10	0	0	0	0	0	0	0	0	0	0	0	0	0	0	0	0	0	0	0	0	0	0	0	0	0	0	0	0	0	0	0	0	0	0	0	11
S_17	Cov17_D1_B	21	F	1	18.18	0	0	0	0	0	0	358	0	0	0	0	0	0	0	83	0	0	15	0	0	0	0	0	0	0	0	139	22	0	0	0	0	3	10	15	0	0	0	62	0	0	0	0	15
S_18	Cov18_D1_B	62	M	1	24.25	0	0	2	0	0	0	367	64	0	0	0	0	0	0	256	10	0	0	0	0	0	0	0	0	0	0	63	0	0	0	0	0	0	0	46	0	0	0	24	0	58	0	0	12
S_19	Cov19_D1_A	60	F	1	18.18	0	0	0	0	0	0	295	151	0	0	2	0	0	0	0	0	0	0	0	0	0	0	0	0	0	0	0	0	0	0	0	0	0	0	0	0	0	0	0	0	42	0	0	13
S_20	Cov20_D1_B	59	M	1	21.22	0	0	0	0	6	0	327	55	0	0	5	0	0	0	2	0	0	0	0	0	0	0	0	0	0	7	0	0	0	0	9	0	0	0	0	0	0	0	0	0	6	0	0	11
S_21	Cov1_D15_A	30	M	15	28.28	0	0	0	0	0	0	374	148	0	0	13	0	0	0	0	0	0	0	0	0	0	0	0	0	0	0	0	0	0	0	55	0	0	0	0	0	0	0	0	0	71	0	0	15
S_22	Cov2_D15_A	28	F	15	23.23	0	0	0	0	0	0	378	336	0	0	26	0	15	0	0	0	10	0	0	0	0	0	0	0	0	0	0	0	0	0	0	0	0	0	0	0	0	0	0	0	362	0	0	8
S_23	Cov3_D15_B	30	M	15	31.32	0	32	18	0	6	0	275	129	0	0	0	0	17	0	0	0	0	0	0	0	0	0	0	0	0	0	0	0	0	0	6	0	0	0	0	0	0	0	0	0	287	0	0	7
S_24	Cov4_D15_B	31	F	15	30.32	0	0	0	0	0	0	124	12	0	0	0	0	0	0	0	0	0	0	0	0	0	0	0	0	0	0	0	0	0	0	0	0	0	0	0	0	0	0	0	0	0	0	0	0
S_25	Cov5_D15_A	34	M	15	23.25	2	0	0	0	0	0	660	0	0	0	0	0	0	0	61	15	0	15	0	0	0	0	0	0	0	0	113	14	0	0	0	0	0	0	15	0	0	0	51	0	0	0	0	175
S_26	Cov6_D15_B	22	M	15	30.37	0	0	0	0	0	0	643	60	0	0	0	0	0	0	224	0	0	0	0	0	0	0	0	0	0	0	72	15	0	0	0	0	0	0	62	0	0	0	23	0	41	0	7	189
S_27	Cov7_D15_B	30	F	15	30.36	0	0	0	0	0	0	630	127	0	0	0	0	0	0	0	0	0	0	0	0	0	0	0	0	0	0	0	0	0	0	0	0	0	0	0	0	0	0	0	0	51	0	10	182
S_28	Cov8_D15_A	54	F	15	30.33	0	0	0	0	4	2	584	49	0	0	3	0	0	0	0	0	0	0	0	0	0	0	0	0	0	0	0	0	0	0	0	0	0	0	0	0	0	0	0	0	7	0	7	202
S_29	Cov9_D15_B	24	F	15	30.1	0	0	0	0	0	0	603	131	0	0	28	0	0	0	0	0	0	0	0	0	0	0	0	0	0	0	0	0	0	0	0	0	0	0	0	0	0	0	0	0	84	0	9	175
S_30	Cov10_D15_A	55	M	15	26.27	0	0	0	0	0	0	692	281	0	0	41	0	0	0	0	0	18	0	0	0	0	0	0	0	0	0	0	0	0	0	0	0	0	0	0	0	0	0	0	0	302	0	4	214
S_31	Cov11_D15_B	59	M	15	30.31	0	0	29	0	6	0	497	142	0	0	0	0	0	0	0	0	0	0	0	0	0	0	0	0	0	0	0	0	0	7	0	0	0	0	0	0	0	0	0	0	240	0	0	149
S_32	Cov12_D15_B	21	M	15	33.34	0	0	0	0	0	0	245	5	0	0	0	0	14	0	0	0	0	0	0	0	0	0	0	0	0	0	0	0	0	0	0	0	0	0	0	0	0	0	0	0	0	0	0	57
S_33	Cov13_D15_A	64	M	15	26.26	0	0	0	0	0	0	549	0	0	0	35	0	4	0	69	0	0	25	0	0	0	0	0	0	0	13	81	17	0	0	0	0	3	6	7	0	0	0	34	0	0	0	8	52
S_34	Cov14_D15_A	55	F	15	21.22	0	0	3	0	0	0	639	57	0	0	52	0	0	0	272	6	0	0	0	0	0	0	0	0	0	0	56	10	0	0	5	0	0	0	71	0	0	0	18	2	57	0	0	47
S_35	Cov15_D15_B	28	F	15	29.3	0	0	6	0	0	0	531	132	0	0	46	0	0	0	0	0	0	0	0	0	0	0	0	0	0	0	0	0	0	7	0	0	0	0	0	0	0	0	0	0	25	0	5	53
S_36	Cov16_D15_B	24	F	15	25.26	0	0	0	0	8	0	609	53	0	0	35	0	0	0	0	0	0	0	0	0	0	0	0	0	0	0	0	0	0	0	0	0	0	0	0	0	0	0	0	0	0	0	0	52
S_37	Cov17_D15_B	21	F	15	30.31	0	0	10	0	0	0	558	113	0	0	65	0	0	0	0	0	0	0	0	0	0	0	0	0	0	11	0	0	0	0	4	0	0	0	0	0	0	0	2	0	72	0	0	59
S_38	Cov18_D15_B	62	M	15	28.29	0	0	11	0	0	0	616	199	0	0	65	0	0	0	0	0	8	0	0	0	0	0	0	0	0	0	0	0	0	0	0	0	0	0	0	0	0	0	0	0	289	0	6	53
S_39	Cov19_D15_A	60	F	15	25.26	0	0	20	0	10	0	416	140	0	0	21	0	0	0	0	0	0	0	0	0	0	0	0	0	0	0	0	0	0	0	11	0	0	0	0	0	0	0	0	0	217	0	0	51
S_40	Cov20_D15_B	59	M	15	23.24	0	132	5	0	0	0	239	10	0	0	10	0	3	0	0	0	0	0	0	0	0	0	0	0	0	0	0	0	0	0	0	0	0	0	0	0	0	0	0	0	0	0	8	25
S_41	Cov1_D30_A	30	M	30	23.23	0	0	0	0	0	0	95	0	0	0	248	0	0	3	96	0	0	21	2	0	0	0	0	0	0	15	145	23	0	0	43	0	0	6	6	3	8	0	59	0	0	29	0	0
S_42	Cov2_D30_A	28	F	30	27.28	0	2	0	0	0	0	105	46	0	0	242	8	16	0	401	2	0	0	0	0	0	0	0	0	0	0	81	27	0	0	5	4	0	10	80	0	0	0	30	0	67	51	0	0
S_43	Cov3_D30_B	30	M	30	NA	0	25	0	0	0	0	96	149	0	0	212	0	16	0	0	0	0	0	0	0	0	2	0	0	0	0	0	0	0	0	0	0	0	0	0	0	0	0	0	0	27	32	0	0
S_44	Cov4_D30_B	31	F	30	NA	0	0	0	0	7	2	88	39	0	0	182	0	0	0	0	0	0	0	0	0	0	0	0	0	0	0	0	0	0	0	0	0	0	0	0	0	0	0	0	0	0	32	0	0
S_46	Cov6_D30_B	22	M	30	NA	0	0	0	0	0	0	106	286	0	0	260	0	0	0	0	0	16	0	0	0	0	0	0	0	0	0	0	0	0	0	0	0	0	0	0	0	0	0	0	0	364	44	0	0
S_47	Cov7_D30_B	30	F	30	NA	0	0	28	0	10	0	75	176	0	0	138	0	0	0	0	0	0	0	0	0	0	0	0	0	0	0	0	0	0	0	17	0	0	0	0	0	0	0	0	0	403	24	0	0
S_49	Cov9_D30_B	24	F	30	NA	0	0	0	0	0	0	212	0	0	0	0	0	0	0	66	0	0	18	0	0	0	0	0	0	0	1	86	0	0	0	19	0	0	0	8	0	0	0	36	0	0	18	0	0
S_50	Cov10_D30_A	55	M	30	37.38	0	0	0	0	0	0	263	32	0	0	0	0	0	0	199	0	0	0	0	0	0	0	0	0	0	0	63	0	0	0	0	0	0	0	39	4	0	0	19	0	56	12	0	0
S_51	Cov11_D30_B	59	M	30	NA	0	0	0	0	0	0	194	87	0	0	0	0	0	0	0	0	0	0	0	0	0	0	0	0	0	0	0	0	0	3	0	0	0	0	0	0	0	0	0	0	37	16	0	0
S_52	Cov12_D30_B	21	M	30	NA	0	0	0	0	6	0	219	39	0	2	4	0	0	0	0	0	0	0	0	0	0	0	0	0	0	10	0	0	0	0	0	0	0	0	0	0	0	0	0	0	4	10	0	0
S_53	Cov13_D30_A	64	M	30	28.29	0	0	0	0	0	0	216	93	0	0	14	0	5	0	0	0	0	0	0	4	0	0	0	14	0	0	0	0	0	0	5	0	0	0	0	0	0	0	0	0	63	15	0	0
S_54	Cov14_D30_A	55	F	30	26.27	0	0	0	0	0	0	260	209	0	0	26	0	6	0	0	0	5	0	0	0	0	0	0	0	0	0	0	0	0	0	0	0	0	0	0	0	0	0	0	0	231	8	0	0
S_55	Cov15_D30_B	28	F	30	NA	0	0	14	0	6	0	194	110	0	0	0	0	10	0	0	0	0	0	0	0	0	0	0	0	0	0	0	0	0	0	0	0	0	0	0	0	0	0	2	0	256	10	0	0
S_56	Cov16_D30_B	24	F	30	NA	0	0	0	0	0	0	113	8	0	0	10	0	0	0	0	0	0	0	0	0	0	0	0	0	28	0	0	0	0	0	6	0	0	0	0	0	0	0	0	0	0	2	0	0
S_57	Cov17_D30_B	21	F	30	NA	0	0	0	0	0	0	14	0	0	0	7	0	0	0	62	10	0	19	0	0	0	0	0	0	0	0	115	0	0	0	9	0	0	0	9	0	8	0	40	0	0	0	0	0
S_58	Cov18_D30_B	62	M	30	NA	0	0	0	0	0	0	21	32	0	0	0	0	0	0	287	2	0	0	0	0	0	0	0	0	0	0	54	0	0	0	19	0	0	0	71	0	0	0	31	2	53	0	0	4
S_59	Cov19_D30_A	60	F	30	30.2	0	0	0	0	0	0	15	135	0	0	3	0	0	0	0	0	0	0	0	0	0	0	9	0	0	0	0	0	0	0	15	0	0	0	0	0	0	0	0	0	57	0	0	0
S_60	Cov20_D30_B	59	M	30	NA	0	323	0	0	0	0	10	35	0	0	0	0	6	0	0	0	0	0	0	0	0	0	0	0	0	9	0	0	0	14	16	0	0	0	0	0	0	0	0	0	0	0	0	0
S_61	HC1	45	M	HC	NA	0	0	308	0	0	0	12	77	0	0	20	0	0	0	0	0	0	0	0	0	0	0	0	0	0	0	0	0	0	0	196	0	0	0	0	0	0	0	0	0	75	0	0	0
S_62	HC2	53	M	HC	NA	0	0	0	0	0	0	30	261	0	0	30	0	0	0	0	0	2	0	0	0	0	0	0	0	0	0	0	0	0	0	25	0	0	0	0	0	0	0	0	0	278	0	0	0
S_63	HC3	23	M	HC	NA	0	0	90	0	4	0	8	127	6	2	0	0	0	0	0	0	0	0	0	0	0	0	0	0	0	0	0	0	0	0	15199	0	0	0	0	0	0	0	0	0	313	0	0	0
S_64	HC4	29	F	HC	NA	0	0	44	0	0	0	0	14	0	0	0	0	0	0	0	0	0	0	0	0	0	0	0	0	0	0	0	0	0	0	182	0	0	0	0	0	0	0	0	0	0	0	0	0
S_65	HC5	37	F	HC	NA	0	0	13	0	0	0	8	0	0	0	0	0	0	0	71	0	0	11	0	0	0	0	0	0	0	7	81	0	0	0	242	0	2	0	5	0	0	0	31	0	0	0	0	0
S_66	HC6	29	F	HC	NA	0	0	2	0	0	0	0	33	0	0	0	0	0	0	223	7	0	0	0	0	0	0	0	0	0	0	51	12	0	0	699	0	0	0	48	0	0	0	24	0	47	0	0	0
S_67	HC7	51	M	HC	NA	0	0	53	0	0	0	13	90	0	0	0	0	0	0	0	0	0	0	0	0	0	0	0	0	0	0	0	0	0	0	562	0	0	0	0	0	0	0	0	0	34	0	0	0
S_68	HC8	55	M	HC	NA	0	0	0	0	0	0	0	30	0	0	0	0	0	0	0	0	0	0	0	0	0	0	0	0	0	2	0	0	0	0	24	0	0	0	0	0	0	0	0	0	6	0	0	0
S_69	HC9	29	M	HC	NA	0	0	0	0	0	0	8	74	0	0	7	0	0	0	0	0	0	0	0	2	0	0	0	0	0	0	0	0	0	0	4	0	0	0	0	0	0	2	0	0	73	0	0	0
S_70	HC10	44	F	HC	NA	0	0	31	0	0	0	0	203	0	0	24	0	0	0	0	0	0	0	0	0	0	0	0	0	0	0	0	0	0	0	62	0	0	0	0	0	0	0	0	0	246	0	0	0
[truncated: 467 more columns]
